# Supplementary material for: Dissolution of Zinc Oxide Nanoparticles in the Presence of Slow Acid Generators
Source: Materials (Basel). 2022 Feb 2;15(3):1166. doi: 10.3390/ma15031166 (PMC8838790; doi:10.3390/ma15031166)
Supplement: Supplementary file 1 [file materials-15-01166-s001.zip]

Archive with 1 entries (1 files):
- materials-1573198-supplementary.pdf
